# Supplementary material for: Immunologic Signatures across Molecular Subtypes and Potential Biomarkers for Sub-Stratification in Endometrial Cancer
Source: Int J Mol Sci. 2023 Jan 16;24(2):1791. doi: 10.3390/ijms24021791 (PMC9861911; doi:10.3390/ijms24021791)
Supplement: Supplementary file 1 [file ijms-24-01791-s001.zip]

Archive with 6 entries (6 files):
- Figure S1.png
- Figure S2.png
- Table S1. mRNA expression of 83 immune-related genes.xlsx
- Table S2. Densities and positve rates of immne markers among four molecular subtypes.xlsx
- Table S3.xlsx
- Table S4. Comparison of densities and positve rates of immne markers between subgroups within the same molecular subtype stratified by gene expression level.xlsx
