# Supplementary material for: Immunologic Signatures across Molecular Subtypes and Potential Biomarkers for Sub-Stratification in Endometrial Cancer
Source: Int J Mol Sci. 2023 Jan 16;24(2):1791. doi: 10.3390/ijms24021791 (PMC9861911; doi:10.3390/ijms24021791)
Supplement: Supplementary file 1 [file ijms-24-01791-s001.zip › Table S1. mRNA expression of 83 immune-related genes.xlsx]

## Sheet: results0419
Table S1. mRNA expression of 83 immune-related genes among four molecular subtypes of EC.
					Expression value (TPM)
		POLE		MSI-H		TP53-mut		TP53-wt
Pathway	Gene	median	mean	median	mean	median	mean	median	mean	p value (kruskal Wallis test)
EMT	CALD1	13841	14862	13704.1	12803.9	12878.9	12972.6	14603.4	14952.5	0.552759
EMT	CDH1	10434.1	9094.27	12464.1	13175.7	9336.48	10798.9	12124.8	12271.8	0.312219
EMT	CLDN3	2693.92	2488.14	3966.99	3508.94	2952.78	3317.69	3177.53	3795.92	0.672423
EMT	CLDN4	4566.11	4499.97	8157.19	8298.32	7565.61	7588.71	8250.38	9072.66	0.125374
EMT	CLDN7	8682.22	7682.74	10315.3	11702.5	6824.37	7144.5	10248.4	10246.6	0.133968
EMT	EMP3	2761.72	3167.55	2851.06	2871.62	3366.3	3824.64	2484.74	2685.44	0.607201
EMT	FBN1	2088.69	2236.3	1525.91	1559.71	1861.09	2005.02	1997.14	2637.64	0.177254
EMT	FLNA	20391.2	20268	17483.3	17859.9	21399.1	20640.1	18451.5	19077.5	0.878288
EMT	FN1	12750.3	14939.5	11900.8	13490.7	41464.2	44185.9	16186.7	18778.8	0.0990267
EMT	FOXC2	30.1542	32.4249	15.759	23.7079	26.665	106.604	37.0341	71.9112	0.348157
EMT	LOX	1054.38	1255.21	1557.24	1592.67	1309.43	1554.4	1282.49	1733.49	0.922664
EMT	TNC	9827.49	11426.7	5859.56	5596.24	4452.85	5446.65	5430.26	6155.92	0.179851
EMT	TWIST1	400.878	812.924	602.774	1133.97	598.682	1015.14	617.404	977.851	0.791121
EMT	VIM	43679.1	44322.6	33984.2	40556.3	24074.5	27645.9	41997.7	44096.8	0.0695887
EMT	ZEB1	3185.05	3221.08	2561.93	2906.44	2896.17	2882.26	2557.09	3274.84	0.784058
EMT	ZEB2	2336.89	2511.01	1514.09	1725.84	3038.06	3254.58	2371.65	2498.17	0.134426
IPRES_eCD8T	ANGPT2	379.443	363.491	508.828	487.229	551.833	627.828	529.819	633.179	0.262969
IPRES_eCD8T	AXL	1673.29	1559.64	1497.92	1379.72	2024.91	1889.92	1580.04	1565.95	0.444399
IPRES_eCD8T	C10orf54	468.341	591.964	462.99	476.691	434.776	608.765	567	504.668	0.917418
IPRES_eCD8T	CD200	2017.59	2518.94	1846.08	1746.98	1219.65	1678.52	2277.62	2202.86	0.431896
IPRES_eCD8T	CD276	5338.68	5017.29	5848.26	6231.27	5462.61	6183.15	5839.51	6078.64	0.661259
IPRES_eCD8T	CD28	287.854	460.08	213.8	234.72	385.198	354.592	217.631	245.697	0.15614
IPRES_eCD8T	CD40	558.843	657.172	370.084	384.374	765.161	1147.33	321.43	361.723	0.00387724
IPRES_eCD8T	CD80	136.39	155.072	150.881	166.668	154.438	186.89	98.1205	119.266	0.0570173
IPRES_eCD8T	CD86	781.028	799.648	522.287	574.533	554.287	710.727	440.404	447.506	0.0309677
IPRES_eCD8T	CTLA4	390.217	515.695	216.784	247.914	296.986	383.284	126.853	191.38	0.0583558
IPRES_eCD8T	FLT1	1089.61	1386.71	1511.82	1370.45	1321.68	1420.63	1318.62	1476.79	0.938887
IPRES_eCD8T	HAVCR2	692.601	841.675	540.183	610.321	543.689	808.229	396.44	477.324	0.0132794
IPRES_eCD8T	IKBKE	186.024	189.994	437.243	411.512	495.519	436.989	333.572	355.536	0.0142053
IPRES_eCD8T	IL10	57.8968	72.8992	53.754	62.5658	62.2169	88.9344	67.713	89.5966	0.701226
IPRES_eCD8T	LOXL2	710.403	858.832	1133.09	1432.53	1393.37	1401.97	1253.66	1411.24	0.416724
IPRES_eCD8T	ROR2	693.352	716.218	795.322	832.911	651.245	704.086	810.28	781.476	0.923236
IPRES_eCD8T	STAT3	6577.5	6704.01	9070.5	8700.47	7613.46	7768.7	8457.28	8843.79	0.00560539
IPRES_eCD8T	TNFRSF14	1129.18	969.504	1553.06	1334.53	1089.22	1376.16	1277.52	1231.81	0.81254
IPRES_eCD8T	TNFRSF9	164.844	167.701	117.489	127.781	132.391	215.009	88.9163	111.617	0.166908
IPRES_eCD8T	TNFSF4	143.112	174.374	126.526	218.19	143.438	387.218	142.885	175.651	0.780042
IPRES_eCD8T	VEGFC	550.297	614.099	409.182	648.408	473.153	488.287	661.549	652.452	0.443587
PD	CD274	283.192	349.624	199.302	212.952	239.789	311.27	152.502	220.058	0.175806
PD	PDCD1	61.9412	88.6961	34.3554	42.6013	60.7863	108.196	21.7977	50.596	0.00874829
Teff_interferon_gama	CCL5	1911.36	2505.32	853.277	1170.7	1017.84	1641.99	679.506	894.095	0.017935
Teff_interferon_gama	CCR5	598.092	662.348	280.982	314.865	366.058	517.949	261.649	293.689	0.0353031
Teff_interferon_gama	CD2	1842.83	2086.2	738.461	914.485	856.215	1268.5	678.4	849.678	0.0461372
Teff_interferon_gama	CD27	326.125	419.349	168.678	207.115	264.304	327.353	130.108	148.667	0.0267679
Teff_interferon_gama	CD3D	1286.73	1425.95	510.587	655.924	826.612	939.613	510.869	624.744	0.0417823
Teff_interferon_gama	CD3E	1323.4	2057.85	598.765	860.823	1054.21	1484.75	687.539	753.022	0.0615451
Teff_interferon_gama	CD4	1638.04	1795.33	1137.92	1236.44	1747.87	1898.38	1290.04	1298.31	0.293746
Teff_interferon_gama	CD74	57281.1	48491.2	39656.8	39862.6	48013.1	41254.2	43086.3	42254.9	0.707855
Teff_interferon_gama	CD8A	864.633	1051.16	380.116	520.738	440.245	757.853	285.755	385.007	0.0204994
Teff_interferon_gama	CIITA	1391.12	1170.25	759.298	868.035	1013.22	1649.56	1197.49	1275.66	0.462268
Teff_interferon_gama	CMKLR1	580.385	641.038	440.87	420.699	500.406	683.121	368.978	427.459	0.378965
Teff_interferon_gama	CXCL10	6601.53	6749.79	2354.82	2770.18	4970.51	4658.22	1107.57	2550.66	0.00236491
Teff_interferon_gama	CXCL11	2698.06	2095.47	634.614	650.557	1170.94	1626.53	244.066	556.844	0.00608719
Teff_interferon_gama	CXCL13	2926.03	3445.88	473.081	1388.92	744.862	2050	99.615	365.349	0.00062484
Teff_interferon_gama	CXCL9	7597.76	9880.05	3118.78	3407.83	3204.21	3600.94	448.611	1162.19	9.73238e-05
Teff_interferon_gama	CXCR6	511.631	569.87	184.12	265.031	263.935	360.156	186.527	241.815	0.0275281
Teff_interferon_gama	EOMES	239.864	270.936	118.308	265.214	94.257	255.022	62.0757	83.9984	0.013215
Teff_interferon_gama	GZMA	1086.86	1262.6	444.354	592.797	387.893	1135.55	358.761	542.277	0.0428902
Teff_interferon_gama	GZMB	761.107	1263	385.207	676.608	522.434	1022.66	266.579	494.603	0.0142311
Teff_interferon_gama	GZMK	535.434	739.176	176.095	292.79	258.258	577.195	193.988	220.31	0.0410394
Teff_interferon_gama	HLA-DQA1	5589.82	6485.73	4561.78	4637.91	7782.32	8384.38	3731.39	4227.68	0.173786
Teff_interferon_gama	HLA-DRA	38323.9	34555.9	24428.8	24713.7	27796.8	27312.5	30690.3	28374.3	0.347751
Teff_interferon_gama	HLA-DRB1	12214.3	12316.9	8489.48	8987.7	11908.4	11370.3	10280.8	10075.9	0.488647
Teff_interferon_gama	HLA-E	10063.6	10432.8	9170.16	8622.9	10499.1	9828.17	9202	9173.03	0.724853
Teff_interferon_gama	IDO1	2787.86	3808.54	1012.29	2117.52	1834.54	3215.51	1719.37	2796.53	0.68974
Teff_interferon_gama	IFNG	109.967	158.766	44.4186	46.0376	44.4847	65.6769	15.1254	41.5839	0.00206532
Teff_interferon_gama	IL2RB	506.579	562.968	289	278.324	392.873	540.782	185.091	283.158	0.0333296
Teff_interferon_gama	IL2RG	1715.8	2113.94	956.716	1103.94	1288.88	1551.43	904.962	954.65	0.0663771
Teff_interferon_gama	LAG3	402.615	586.638	285.154	297.509	306.765	467.242	161.694	267.747	0.0189137
Teff_interferon_gama	NKG7	1306.74	1711.19	597.657	729.072	688.987	1438.28	344.072	521.281	0.00273391
Teff_interferon_gama	PDCD1LG2	388.084	368.985	173.684	200.939	254.629	310.002	131.963	159.019	0.0155324
Teff_interferon_gama	PRF1	316.414	479.313	192.535	265.728	212.46	392.294	138.048	232.602	0.00556052
Teff_interferon_gama	PSMB10	5030.23	4451.06	3660.18	4171.51	4299.75	5281.17	3486.07	3881.77	0.538096
Teff_interferon_gama	PTPRC	5687.01	7095.23	3221.32	4079.7	6615.5	7086.93	3831.43	4010.03	0.242304
Teff_interferon_gama	STAT1	13241.2	14506.8	8943.49	10475.7	19328.7	19699.5	7017.51	8715.61	0.000750962
Teff_interferon_gama	TAGAP	411.722	471.466	293.326	305.136	308.623	547.442	312.074	349.129	0.596319
Teff_interferon_gama	TBX21	90.6252	136.932	49.3732	58.2252	76.7602	103.894	38.672	48.6526	0.0550142
Teff_interferon_gama	TIGIT	443.946	456.276	186.607	225.874	280.548	346.23	119.324	150.494	0.00746377
TGF_Beta	ACTA2	23809.1	24433.4	18787.8	18193.3	11728.1	17933.5	20004.8	22484.7	0.597653
TGF_Beta	COL4A1	7608.32	7512.1	7480.8	7689.69	11216.2	12083.5	7665.62	8492.7	0.128553
TGF_Beta	SH3PXD2A	1519.24	1591.46	1213.38	1525.18	1592.69	1615.12	1900.01	1946.86	0.165846
TGF_Beta	TAGLN	19745.8	20676.9	14265.2	15539.7	13123	15097.5	17032.7	19810.2	0.651789
TGF_Beta	TGFB1	1370.15	1384.25	1049	1072.72	1585.18	1503.27	1242.66	1273.91	0.329093
TGF_Beta	TGFBR2	4632.98	4229.1	2902.97	3143.89	2990.85	3289.49	3710.99	3673.78	0.334715
