# Supplementary material for: Immunologic Signatures across Molecular Subtypes and Potential Biomarkers for Sub-Stratification in Endometrial Cancer
Source: Int J Mol Sci. 2023 Jan 16;24(2):1791. doi: 10.3390/ijms24021791 (PMC9861911; doi:10.3390/ijms24021791)
Supplement: Supplementary file 1 [file ijms-24-01791-s001.zip › Table S2. Densities and positve rates of immne markers among four molecular subtypes.xlsx]

## Sheet: results0419
Table S2. Densities and positve rates of immne markers among four molecular subtypes of EC . N: negative P: positive
		group	POLE		MSI-H		TP53-mut		TP53-wt
Epithelial compartment		Marker label	median	mean	median	mean	median	mean	median	mean	P value (kruskal Wallis test)
CD8_P	Density (No. of cells/mm2)	tumor_d_CD8_P	289	441.4	180	306.7	170	278.778	147	182.462	0.208572
	Positve rate(%)	tumor_r_CD8_P	3.59	4.852	2.27	3.033	4.03	4.16556	1.475	2.02615	0.0294183
CD3_P	Density (No. of cells/mm2)	tumor_d_CD3_P	734	765.8	525	544.2	309	437.667	412.5	587.692	0.336066
	Positve rate(%)	tumor_r_CD3_P	7.17	8.514	5.365	5.471	7	7.24444	4.725	6.38231	0.351271
PDL1_P	Density (No. of cells/mm2)	tumor_d_PDL1_P	426	499.6	434.5	439.5	274	351.889	764	825.962	0.554153
	Positve rate(%)	tumor_r_PDL1_P	5.29	5.354	4.705	4.397	4.77	5.81778	8.83	8.47154	0.813613
PD1_P	Density (No. of cells/mm2)	tumor_d_PD1_P	70	90.4	91.5	85.8	60	50.7778	113	118.192	0.0925874
	Positve rate(%)	tumor_r_PD1_P	0.83	0.982	0.965	0.877	0.87	0.778889	1.15	1.24115	0.398113
CD163.CD68_NP	Density (No. of cells/mm2)	tumor_d_CD163.CD68_NP	994	1166.4	1117	1502.2	848	1184.22	1325.5	1704.5	0.615937
	Positve rate(%)	tumor_r_CD163.CD68_NP	11.92	11.394	12.18	15.138	10.73	15.3478	17.81	18.4335	0.55349
CD163.CD68_PP	Density (No. of cells/mm2)	tumor_d_CD163.CD68_PP	61	82	64	82.3	93	84.3333	93.5	97.3846	0.986631
	Positve rate(%)	tumor_r_CD163.CD68_PP	0.7	0.816	0.725	0.845	1.01	1.01111	0.99	1.04346	0.724642
CD56+_P	Density (No. of cells/mm2)	tumor_d_CD56+_P	35	319.2	158	160.3	253	272.556	85	157.038	0.268479
	Positve rate(%)	tumor_r_CD56+_P	0.37	2.882	1.355	1.886	3.67	3.22667	0.955	1.65769	0.191553
CD8.PD1_PP	Density (No. of cells/mm2)	tumor_d_CD8.PD1_PP	13	19.8	19	19.7	6	13.3333	13.5	17.5385	0.639902
	Positve rate(%)	tumor_r_CD8.PD1_PP	0.16	0.222	0.2	0.213	0.11	0.226667	0.12	0.187692	0.917628
CD3.PD1_PP	Density (No. of cells/mm2)	tumor_d_CD3.PD1_PP	61	66.4	51	51.5	51	41.4444	49.5	62.8077	0.729137
	Positve rate(%)	tumor_r_CD3.PD1_PP	0.77	0.72	0.505	0.527	0.5	0.596667	0.46	0.658462	0.83806
Stromal compartment		molecular subtyping	median	mean	median	mean	median	mean	median	mean	P value
CD8_P	Density (No. of cells/mm2)	stroma_d_CD8_P	867	995.6	703.5	584.4	652	750.444	431	484.962	0.365644
	Positve rate(%)	stroma_r_CD8_P	10.73	10.066	6.29	5.776	8.08	9.67667	4.905	4.61885	0.0129578
CD3_P	Density (No. of cells/mm2)	stroma_d_CD3_P	1907	1937.6	1840	1485.6	1745	1416.78	1378	1612.35	0.662781
	Positve rate(%)	stroma_r_CD3_P	20.09	19.926	15.99	14.773	18.62	18.8989	14.67	15.4208	0.123081
PDL1_P	Density (No. of cells/mm2)	stroma_d_PDL1_P	1233	1268.2	981.5	1016.2	375	751.778	534	577.154	0.0100941
	Positve rate(%)	stroma_r_PDL1_P	13.68	13.084	9.655	10.922	7.54	9.35333	5.67	5.70423	0.00219695
PD1_P	Density (No. of cells/mm2)	stroma_d_PD1_P	175	224.2	211	232.9	95	139.222	208	330.808	0.453968
	Positve rate(%)	stroma_r_PD1_P	1.99	2.274	2.395	2.657	2.13	2.01	2.155	2.94077	0.626068
CD163.CD68_NP	Density (No. of cells/mm2)	stroma_d_CD163.CD68_NP	2093	2138.6	1809	2055.3	1746	1597.78	1474	1913.35	0.446432
	Positve rate(%)	stroma_r_CD163.CD68_NP	18.14	17.966	17.885	17.527	15.94	14.1444	13.24	16.7965	0.354225
CD163.CD68_PP	Density (No. of cells/mm2)	stroma_d_CD163.CD68_PP	533	602.8	319.5	370.1	399	743	358.5	472	0.386879
	Positve rate(%)	stroma_r_CD163.CD68_PP	4.46	5.368	2.935	3.234	3.67	6.97222	3.965	4.43385	0.468221
CD56+_P	Density (No. of cells/mm2)	stroma_d_CD56+_P	221	198.6	118.5	181.2	35	74.1111	70	205	0.175362
	Positve rate(%)	stroma_r_CD56+_P	1.55	1.698	0.98	1.619	0.29	0.696667	0.6	1.93115	0.221968
CD8.PD1_PP	Density (No. of cells/mm2)	stroma_d_CD8.PD1_PP	11	26.2	35	35.1	13	24.4444	19.5	40.1154	0.444143
	Positve rate(%)	stroma_r_CD8.PD1_PP	0.12	0.252	0.36	0.4	0.38	0.412222	0.195	0.354231	0.389736
CD3.PD1_PP	Density (No. of cells/mm2)	stroma_d_CD3.PD1_PP	147	158.4	130.5	154.1	91	104.444	134.5	267.308	0.607865
	Positve rate(%)	stroma_r_CD3.PD1_PP	1.53	1.598	1.285	1.706	1.69	1.49444	1.255	2.30192	0.690508
