# Supplementary material for: Immunologic Signatures across Molecular Subtypes and Potential Biomarkers for Sub-Stratification in Endometrial Cancer
Source: Int J Mol Sci. 2023 Jan 16;24(2):1791. doi: 10.3390/ijms24021791 (PMC9861911; doi:10.3390/ijms24021791)
Supplement: Supplementary file 1 [file ijms-24-01791-s001.zip › Table S3.xlsx]

## Sheet: Sheet1
	Table S3. List of genes associated with survival identified by multivariate Cox regression analyses.
	Gene	coef	HR	se(coef)	z	Pvalue	lower .95	upper .95	logrankP
	TNFRSF14	-0.59141	0.553546	0.173137	-3.41585	0.000635822	0.394257	0.777192	4.42e-05
	CD2	-0.537998	0.583916	0.16302	-3.3002	0.00096617	0.424217	0.803736	2.8e-05
	CD3D	-0.509257	0.600942	0.162077	-3.14207	0.00167756	0.437393	0.825643	4.12e-05
	CD3E	-0.498378	0.607515	0.170009	-2.93148	0.00337353	0.435356	0.847753	6.28e-05
	CCL5	-0.42501	0.653763	0.148316	-2.86558	0.00416251	0.488848	0.874313	6.66e-05
	CD4	-0.569466	0.565828	0.20337	-2.80014	0.00510801	0.379818	0.842934	9.37e-05
	CCR5	-0.65375	0.520092	0.237505	-2.75257	0.00591298	0.326524	0.828409	6.44e-05
	TIGIT	-0.886718	0.412006	0.326831	-2.71308	0.00666609	0.217122	0.781811	5.42e-05
	IL10	0.657697	1.93034	0.270481	2.43158	0.015033	1.13606	3.27996	0.000132851
	CD8A	-0.519302	0.594936	0.218135	-2.38064	0.0172825	0.387965	0.91232	0.000113015
	CD28	-1.30567	0.27099	0.556085	-2.34797	0.0188758	0.0911198	0.805923	8.72e-05
	LAG3	-0.48706	0.61443	0.215029	-2.26509	0.0235071	0.403125	0.936495	0.000149738
	FBN1	0.445679	1.56155	0.202458	2.20134	0.027712	1.05008	2.32214	0.00022126
	IL2RG	-0.409516	0.663971	0.187193	-2.18767	0.0286938	0.460055	0.958271	0.000195258
	CD27	-0.479348	0.619187	0.221812	-2.16106	0.0306905	0.400881	0.956374	0.000172976
	PTPRC	-0.475362	0.62166	0.222517	-2.13629	0.0326558	0.401926	0.961524	0.000197842
	CD86	-0.564164	0.568835	0.266272	-2.11875	0.0341117	0.337548	0.958601	0.000197457
	TNC	0.294898	1.34299	0.139528	2.11355	0.0345539	1.02166	1.76538	0.000269501
	NKG7	-0.310402	0.733152	0.147177	-2.10904	0.0349408	0.549436	0.978298	0.000209115
	TBX21	-1.07861	0.340068	0.512315	-2.10537	0.0352594	0.12459	0.928215	0.000131487
	CXCL9	-0.291113	0.747431	0.13944	-2.08773	0.0368219	0.568696	0.982342	0.000222239
	CXCL11	-0.335677	0.714854	0.160902	-2.08621	0.0369592	0.521503	0.979891	0.000204917
	LOX	0.34791	1.41611	0.169286	2.05516	0.0398639	1.01625	1.9733	0.000297708
	TAGAP	-0.659877	0.516915	0.325574	-2.02681	0.0426816	0.27308	0.978471	0.000226165
