# Supplementary material for: Immunologic Signatures across Molecular Subtypes and Potential Biomarkers for Sub-Stratification in Endometrial Cancer
Source: Int J Mol Sci. 2023 Jan 16;24(2):1791. doi: 10.3390/ijms24021791 (PMC9861911; doi:10.3390/ijms24021791)
Supplement: Supplementary file 1 [file ijms-24-01791-s001.zip › Table S4. Comparison of densities and positve rates of immne markers between subgroups within the same molecular subtype stratified by gene expression level.xlsx]

## Sheet: results0419
Table S4. Comparison of densities and positve rates of immne markers between subgroups within the same molecular subtype stratified by gene expression level
			MSI-H						TP53-wt						TP53-mut
			CCR5_high		CCR5_low				IL10_high		IL10_low	IL10_low			CCL5_high	CCL5_high	CCL5_low	CCL5_low			CD2_high	CD2_high	CD2_low	CD2_low			CXCL11_high	CXCL11_high	CXCL11_low	CXCL11_low			LAG3_high	LAG3_high	LAG3_low	LAG3_low			TBX21_high	TBX21_high	TBX21_low	TBX21_low			TIGIT_high	TIGIT_high	TIGIT_low	TIGIT_low
Tumor area		Marker label	median	mean	median	mean	p value (wilcox test)		median	mean	median	mean	p value (wilcox test)		median	mean	median	mean	p value (wilcox test)		median	mean	median	mean	p value (wilcox test)		median	mean	median	mean	p value (wilcox test)		median	mean	median	mean	p value (wilcox test)		median	mean	median	mean	p value (wilcox test)		median	mean	median	mean	p value (wilcox test)
CD8_P	Density	tumor_d_CD8_P	568	465.8	169	147.6	0.027803		74	155.286	180	264.105	0.39464		290	319.8	107	227.5	0.412698		290	319.8	107	227.5	0.412698		290	348.2	144.5	192	0.555556		417	412.6	107	111.5	0.0634921		290	319.8	107	227.5	0.412698		290	319.8	107	227.5	0.412698
	Positve rate	tumor_r_CD8_P	5.59	4.514	1.4	1.552	0.015873		1.12	1.60714	1.74	2.85842	0.297928		4.64	4.508	3.405	3.7375	0.555556		4.64	4.508	3.405	3.7375	0.555556		4.64	5.032	2.475	3.0825	0.111111		5.31	5.288	2.475	2.7625	0.031746		4.64	4.508	3.405	3.7375	0.555556		4.64	4.508	3.405	3.7375	0.555556
CD3_P	Density	tumor_d_CD3_P	725	797.8	357	290.6	0.015873		576	790	404	593.684	0.305786		574	513.6	260	342.75	0.555556		574	513.6	260	342.75	0.555556		652	547.2	254	300.75	0.190476		652	600.2	254	234.5	0.111111		574	513.6	260	342.75	0.555556		574	513.6	260	342.75	0.555556
	Positve rate	tumor_r_CD3_P	7.53	7.788	3.37	3.154	0.031746		5.72	8.62429	4.66	6.32053	0.39464		7.31	7.192	6.245	7.31	0.730159		7.31	7.192	6.245	7.31	0.730159		8.95	8.984	4.645	5.07	0.0634921		7.31	7.832	4.645	6.51	0.285714		7.31	7.192	6.245	7.31	0.730159		7.31	7.192	6.245	7.31	0.730159
PDL1_P	Density	tumor_d_PDL1_P	634	581	281	298	0.0952381		875	979.571	716	768.737	0.53356		312	447	169.5	233	0.218742		312	447	169.5	233	0.218742		312	427.6	180.5	257.25	0.622753		535	536.6	76	121	0.0268436		312	447	169.5	233	0.218742		312	447	169.5	233	0.218742
	Positve rate	tumor_r_PDL1_P	5.64	5.606	3.03	3.188	0.150794		9.15	9.80857	8.67	7.99368	0.524783		7.68	7.412	3.865	3.825	0.412698		7.68	7.412	3.865	3.825	0.412698		5.13	7.166	3.865	4.1325	0.412698		7.68	8.214	2.7	2.8225	0.031746		7.68	7.412	3.865	3.825	0.412698		7.68	7.412	3.865	3.825	0.412698
PD1_P	Density	tumor_d_PD1_P	93	102.4	67	69.2	0.345742		129	130.714	112	113.737	0.487804		74	58.4	36	41.25	0.412698		74	58.4	36	41.25	0.412698		60	53.6	48	47.25	0.904762		74	67	14.5	30.5	0.190476		74	58.4	36	41.25	0.412698		74	58.4	36	41.25	0.412698
	Positve rate	tumor_r_PD1_P	1.01	0.994	0.92	0.76	0.690476		1.05	1.45857	1.2	1.16421	0.728664		1.01	0.838	0.54	0.705	0.555556		1.01	0.838	0.54	0.705	0.555556		0.87	0.808	0.615	0.7425	0.730159		1.01	0.908	0.365	0.6175	0.285714		1.01	0.838	0.54	0.705	0.555556		1.01	0.838	0.54	0.705	0.555556
CD163.CD68_NP	Density	tumor_d_CD163.CD68_NP	903	1175.6	1602	1828.8	0.420635		1736	1824.29	1215	1572.58	0.496774		1312	1375.6	701	945	0.412698		1312	1375.6	701	945	0.412698		1312	1439.6	795.5	865	0.412698		1312	1337.8	795.5	992.25	0.555556		1312	1375.6	701	945	0.412698		1312	1375.6	701	945	0.412698
	Positve rate	tumor_r_CD163.CD68_NP	10.96	11.582	16.14	18.694	0.309524		19.2	18.6529	14.58	17.5374	0.839635		13.92	18.372	7.415	11.5675	0.285714		13.92	18.372	7.415	11.5675	0.285714		13.92	19.728	8.07	9.8725	0.285714		13.92	18.11	8.07	11.895	0.412698		13.92	18.372	7.415	11.5675	0.285714		13.92	18.372	7.415	11.5675	0.285714
CD163.CD68_PP	Density	tumor_d_CD163.CD68_PP	68	71.4	57	93.2	1		69	79.8571	90	98.7895	0.707057		99	95	70.5	71	0.190476		99	95	70.5	71	0.190476		93	80.8	91.5	88.75	0.904762		97	89.2	70.5	78.25	0.555556		99	95	70.5	71	0.190476		99	95	70.5	71	0.190476
	Positve rate	tumor_r_CD163.CD68_PP	0.73	0.74	0.72	0.95	1		0.75	0.78	0.98	1.09211	0.571611		1.21	1.152	0.805	0.835	0.190476		1.21	1.152	0.805	0.835	0.190476		1.01	1.02	1.035	1	0.904762		1.21	1.114	0.805	0.8825	0.285714		1.21	1.152	0.805	0.835	0.190476		1.21	1.152	0.805	0.835	0.190476
CD56+_P	Density	tumor_d_CD56._P	187	190.8	54	129.8	0.309524		110	231	63	124.263	0.165183		92	128.6	359	452.5	0.0634921		92	128.6	359	452.5	0.0634921		99	277.6	296	266.25	0.730159		99	281.2	287	261.75	0.904762		92	128.6	359	452.5	0.0634921		92	128.6	359	452.5	0.0634921
	Positve rate	tumor_r_CD56._P	2.01	2.268	0.69	1.504	0.309524		1.18	2.41857	0.65	1.32579	0.31155		1.05	1.594	4.16	5.2675	0.0490901		1.05	1.594	4.16	5.2675	0.0490901		1.53	3.272	3.9	3.17	1		1.53	3.26	3.9	3.185	0.805701		1.05	1.594	4.16	5.2675	0.0490901		1.05	1.594	4.16	5.2675	0.0490901
CD8.PD1_PP	Density	tumor_d_CD8.PD1_PP	24	26.2	6	13.2	0.150794		15	19.1429	12	17.3158	0.816426		6	9.2	7	18.5	1		6	9.2	7	18.5	1		12	10.8	4	16.5	0.621283		12	11.6	2	15.5	0.266322		6	9.2	7	18.5	1		6	9.2	7	18.5	1
	Positve rate	tumor_r_CD8.PD1_PP	0.25	0.26	0.06	0.166	0.249153		0.12	0.205714	0.12	0.184737	0.953664		0.12	0.142	0.105	0.3325	0.902117		0.12	0.142	0.105	0.3325	0.902117		0.12	0.17	0.085	0.2975	0.325163		0.12	0.164	0.1	0.305	0.538594		0.12	0.142	0.105	0.3325	0.902117		0.12	0.142	0.105	0.3325	0.902117
CD3.PD1_PP	Density	tumor_d_CD3.PD1_PP	61	73.8	21	29.2	0.015873		51	69.5714	34	59.1579	0.505825		51	45.6	31.5	36.25	0.730159		51	45.6	31.5	36.25	0.730159		51	40.8	43.5	42.25	1		52	52.8	13.5	27.25	0.412698		51	45.6	31.5	36.25	0.730159		51	45.6	31.5	36.25	0.730159
	Positve rate	tumor_r_CD3.PD1_PP	0.69	0.718	0.2	0.336	0.0749129		0.42	0.764286	0.37	0.609474	0.664504		0.7	0.582	0.485	0.615	0.904762		0.7	0.582	0.485	0.615	0.904762		0.5	0.552	0.56	0.6525	0.904762		0.7	0.64	0.34	0.5425	0.555556		0.7	0.582	0.485	0.615	0.904762		0.7	0.582	0.485	0.615	0.904762
Stroma area		group	median	mean	median	mean	p value		median	mean	median	mean	p value		median	mean	median	mean	p value		median	mean	median	mean	p value		median	mean	median	mean	p value		median	mean	median	mean	p value		median	mean	median	mean	p value		median	mean	median	mean	p value
CD8_P	Density	stroma_d_CD8_P	842	756.4	218	412.4	0.0952381		286	360.429	514	594.158	0.106683		694	838.4	281	640.5	0.285714		694	838.4	281	640.5	0.285714		1015	998.2	492	440.75	0.285714		1015	1082.6	281	335.25	0.0634921		694	838.4	281	640.5	0.285714		694	838.4	281	640.5	0.285714
	Positve rate	stroma_r_CD8_P	6.89	7.014	3.71	4.538	0.150794		3.07	4.01429	5.14	5.40105	0.305786		9.41	9.856	7.295	9.4525	0.904762		9.41	9.856	7.295	9.4525	0.904762		13.95	12.752	5.81	5.8325	0.015873		13.95	12.276	6.215	6.4275	0.111111		9.41	9.856	7.295	9.4525	0.904762		9.41	9.856	7.295	9.4525	0.904762
CD3_P	Density	stroma_d_CD3_P	1860	1788.6	761	1182.6	0.547619		748	1443.14	1450	1745.68	0.0633475		1832	1767.8	858	978	0.190476		1832	1767.8	858	978	0.190476		1832	1459.4	1466	1363.5	0.904762		1832	1702.6	858	1059.5	0.412698		1832	1767.8	858	978	0.190476		1832	1767.8	858	978	0.190476
	Positve rate	stroma_r_CD3_P	17.08	16.7	12.92	12.846	0.547619		10.07	14.9557	16.03	16.1079	0.151572		19.69	19.594	17.435	17.4425	0.389284		19.69	19.594	17.435	17.4425	0.389284		18.65	19.582	17.435	17.4575	0.325163		18.65	19.386	17.435	17.7025	0.538594		19.69	19.594	17.435	17.4425	0.389284		19.69	19.594	17.435	17.4425	0.389284
PDL1_P	Density	stroma_d_PDL1_P	1025	1147.8	938	884.6	0.84127		621	521.714	521	693.947	1		428	743.4	251	762.25	0.412698		428	743.4	251	762.25	0.412698		428	1008.4	372.5	431	0.555556		862	1154.4	251	248.5	0.0634921		428	743.4	251	762.25	0.412698		428	743.4	251	762.25	0.412698
	Positve rate	stroma_r_PDL1_P	9.65	10.99	11.41	10.854	0.84127		6.53	6.02286	5.02	6.40579	0.817106		7.54	8.4	7.345	10.545	0.730159		7.54	8.4	7.345	10.545	0.730159		9.38	11.75	6.67	6.3575	0.412698		9.38	12.332	5.215	5.63	0.190476		7.54	8.4	7.345	10.545	0.730159		7.54	8.4	7.345	10.545	0.730159
PD1_P	Density	stroma_d_PD1_P	235	238.6	202	227.2	0.547619		138	173.857	207	379.158	0.496774		209	183.2	48	84.25	0.111111		209	183.2	48	84.25	0.111111		62	134.8	151.5	144.75	1		209	171	78.5	99.5	0.412698		209	183.2	48	84.25	0.111111		209	183.2	48	84.25	0.111111
	Positve rate	stroma_r_PD1_P	2.32	2.342	2.47	2.972	0.753298		2.13	1.83	2.04	3.24421	0.728664		1.94	1.962	2.345	2.07	0.555556		1.94	1.962	2.345	2.07	0.555556		1.94	1.876	2.315	2.1775	0.555556		1.94	1.864	2.345	2.1925	0.412698		1.94	1.962	2.345	2.07	0.555556		1.94	1.962	2.345	2.07	0.555556
CD163.CD68_NP	Density	stroma_d_CD163.CD68_NP	1783	1922.6	1835	2188	1		1471	1320.86	1556	2195.79	0.208741		1746	1612.4	1805	1579.5	1		1746	1612.4	1805	1579.5	1		2131	1843	1394.5	1291.25	0.190476		1931	1803	1394.5	1341.25	0.285714		1746	1612.4	1805	1579.5	1		1746	1612.4	1805	1579.5	1
	Positve rate	stroma_r_CD163.CD68_NP	17.58	16.194	19.25	18.86	0.547619		11.65	11.77	13.95	19.0732	0.077778		13.33	13.018	18.035	15.5525	0.285714		13.33	13.018	18.035	15.5525	0.285714		18.79	15.964	12.21	11.87	0.285714		15.94	14.798	14	13.3275	0.904762		13.33	13.018	18.035	15.5525	0.285714		13.33	13.018	18.035	15.5525	0.285714
CD163.CD68_PP	Density	stroma_d_CD163.CD68_PP	378	332.2	261	408	0.84127		278	432.429	388	480.105	0.910143		353	493.8	722.5	1054.5	0.285714		353	493.8	722.5	1054.5	0.285714		399	773.8	589	704.5	0.730159		353	720.4	722.5	771.25	0.412698		353	493.8	722.5	1054.5	0.285714		353	493.8	722.5	1054.5	0.285714
	Positve rate	stroma_r_CD163.CD68_PP	2.75	2.874	3.43	3.594	0.690476		2.82	4.26429	4.2	4.43316	0.692499		2.44	4.09	8.485	10.575	0.0634921		2.44	4.09	8.485	10.575	0.0634921		3.64	6.814	7.42	7.17	0.555556		2.44	6.188	8.37	7.9525	0.190476		2.44	4.09	8.485	10.575	0.0634921		2.44	4.09	8.485	10.575	0.0634921
CD56+_P	Density	stroma_d_CD56._P	99	170	156	192.4	0.690476		132	202.429	62	198.368	0.563148		102	82.2	24	64	0.555556		102	82.2	24	64	0.555556		35	59.4	81	92.5	1		35	55	92	98	0.730159		102	82.2	24	64	0.555556		102	82.2	24	64	0.555556
	Positve rate	stroma_r_CD56._P	0.82	1.602	2.01	1.636	0.84127		1.1	2.06143	0.59	1.81684	0.623111		0.89	0.694	0.21	0.7	0.555556		0.89	0.694	0.21	0.7	0.555556		0.29	0.506	0.68	0.935	1		0.29	0.464	0.785	0.9875	0.730159		0.89	0.694	0.21	0.7	0.555556		0.89	0.694	0.21	0.7	0.555556
CD8.PD1_PP	Density	stroma_d_CD8.PD1_PP	40	41.2	25	29	0.344267		16	23.4286	23	46.1579	0.543038		22	25.4	10.5	23.25	0.555556		22	25.4	10.5	23.25	0.555556		13	22	16	27.5	1		22	24.2	10.5	24.75	0.730159		22	25.4	10.5	23.25	0.555556		22	25.4	10.5	23.25	0.555556
	Positve rate	stroma_r_CD8.PD1_PP	0.34	0.44	0.38	0.36	0.84127		0.24	0.242857	0.18	0.393158	0.622873		0.38	0.294	0.56	0.56	0.622753		0.38	0.294	0.56	0.56	0.622753		0.38	0.32	0.47	0.5275	0.712155		0.38	0.284	0.56	0.5725	0.460558		0.38	0.294	0.56	0.56	0.622753		0.38	0.294	0.56	0.56	0.622753
CD3.PD1_PP	Density	stroma_d_CD3.PD1_PP	139	154.4	122	153.8	0.690476		83	132.714	130	309.842	0.571611		124	132.2	36.5	69.75	0.176098		124	132.2	36.5	69.75	0.176098		48	87.4	136	125.75	0.805701		124	119	69.5	86.25	0.622753		124	132.2	36.5	69.75	0.176098		124	132.2	36.5	69.75	0.176098
	Positve rate	stroma_r_CD3.PD1_PP	1.42	1.502	1.21	1.91	0.547619		1.28	1.36143	1.17	2.56895	0.750448		1.15	1.356	1.79	1.6675	0.730159		1.15	1.356	1.79	1.6675	0.730159		1.15	1.224	1.85	1.8325	0.412698		1.15	1.248	1.79	1.8025	0.555556		1.15	1.356	1.79	1.6675	0.730159		1.15	1.356	1.79	1.6675	0.730159
